# Supplementary material for: Proliferation associated 2G4 is required for the ciliation of vertebrate motile cilia
Source: Commun Biol. 2024 Nov 4;7:1430. doi: 10.1038/s42003-024-07150-0 (PMC11535434; doi:10.1038/s42003-024-07150-0)
Supplement: Supplementary file 4 — Supplementary Data [file 42003_2024_7150_MOESM4_ESM.xlsx]

## Sheet: Fig 1d
ConMO	2g4MO 4ng	2g4MO 6ng	2g4MO 8ng
7.487	2.784	1.229	0.685
6.521	2.817	2.168	0.721
7.457	3.705	1.336	0.602
6.752	2.675	1.496	0.432
8.181	1.622	0.867	0.135
6.689	1.861	0.814	0.838
5.87	3.594	0.887	0.69
4.276	2.946	1.316	1.292
6.014	2.204	0.789	0.688
5.767	2.376	1.236	0.828
4.954	2.985	1.51	0.842
3.831	2.58	1.291	0.654
3.53	3.472	1.954	1.609
4.26	2.037	2.157	1.337
6.128	2.729	1.295	0.189
5.705	2.145	1.54	0.917
6.303	1.93	1.044	1.16
6.367	2.445	1.205	1.384
6.228	2.516	1.608	0.677
6.228	3.347	1.278	0.735
6.596	3.178	1.605	0.803
7.61	4.548	1.705	0.969
5.818	3.996	0.613	1.548
6.732	3.889	0.809	1.732
5.97	3.334	1.129	1.627
5.609	2.565	1.477	1.465
6.428	3.425	1.488	1.553
6.066	2.673	1.01	1.553
5.789	2.421	2.236	1.181
4.561	2.478	1.457	0.733
5.291	1.363	1.511	0.562
7.591	2.028	0.817	0.477
8.004	0.657	0.818	0.503
7.451	1.312	0.551	1.185
5.494	1.908	0.738	0.905
6.049	1.567	0.872	1.077
7.625	1.157	1.384	1.437
5.982	0.726	1.537	0.372
8.738	2.656	0.872	0.539
5.263	0.813	1.578	0.732
5.546	1.96	1.314	0.767
6.311	2.937	0.711	0.651
5.53	2.706	0.884	0.638
5.772	3.839	0.491	0.362
5.511	2.449	0.519	0.366
4.509	2.162	1.031	0.324
5.693	2.098	0.723	0.337
5.367	1.582	0.755	0.698
6.625	0.563	0.845	0.724
5.186	0.734	1.49	1.277

## Sheet: Fig 2b
ConMO	2G4MO	2G4MO+mRNA
5.351	9.668	10.059
8.166	9.586	10.551
8.528	10.187	6.478
11.244	8.018	11.882
2.288	9.637	9.999
13.944	4.96	8.955
6.945	8.505	6.789
8.156	5.963	12.061
11.991	4.406	9.132
8.068	7.079	13.341
7.723	9.184	13.021
12.163	8.971	9.488
10.777	9.27	9.817
11.567	7.228	8.575
14.88	9.501	12.941
6.26	7.235	9.368
10.769	10.052	7.997
7.848	9.919	11.741
13.263	10.17	12.323
7.38	9.877	10.1
7.675	7.452	9.447
9.227	10.557	9.886
7.619	8.29	9.488
7.335	9.974	11.474
8.572	6.197	6.547
9.373	11.234	8.54
8.997	10.609	12.244
13.784	10.006	11.312
10.753	7.843	8.499
11.469	11.384	6.967
5.705	11.69	7.987
7.949	10.746	7.342
10.997	5.069	8.954
9.253	11.372	8.547
11.123	9.636	8.54
10.446	5.384	12.244
11.998	10.283	11.312
12.054	8.961	5.209
5.272	10.477	6.284
12.5	9.424	12.144
10.904	10.816	11.763
5.401	10.206	7.406
5.996	8.185	10.106
7.898	9.521	8.759
8.112	9.423	10.849
9.711	12.303	6.058
5.859	9.79	11.175

## Sheet: Fig 2c
cmo	2G4MO	2G4MO+mRNA
150	180	134
132	156	142
154	110	122
149	98	171
134	117	166
205	130	111
167	117	115
166	97	75
153	110	87
122	128	146
132	97	127
124	153	130
91	97	158
99	92	161
150	106	139
131	111	144
179	94	101
137	120	122
126	70	117
113	91	115
112	94	132
123	111	78
110	122	99
130	82	104
112	82	113
156	96	96
115	139	105
121	169	135
105	98	122
90	135	129
134	109	200
209	117	104
142	61	88
116	114	96
116	85	114
142	95	129
113	77	99
123	101	100
142	91	142
101	44	118
192	64	140
140	78	86
157	85	77
108	112	150
102	104	90
134	93	114
176	77	117
120	105	121
124	107	95
134	120	132
182	145	118
184	104	128
135	86	149
243	135	142
161	122	184
147	113	90
125	101	117
121	93	94
100	106	114
117	136	104
174	103	113
79	84	117
90	117	152
114	100	145
117	122	136
117	102	135
126	109	118
127	79	79
206	90	96
222	86	65
176	125	105
156	121	127
136	117	123
128	149	118
142	109	90
125	101	154
115	99	99
136	112	124
146	123	107
132	109	147
118	131	90
109	128	99
102	93	69
125	90	125
165	104	134
149	125	127
136	138	134
131	126	119
127	160	175
134	74	170
132	80	104
154	90	106
129	105	125
119	109	121
142	120	119
126	79	150
122	85	133
168	95	141
154	112	117
170	120	116
162	140	80
136	108	129
148	73	159
124	58	138
126	80	134
135	94	73
137.123	106.189	120.613
100	77.4407	87.9601	percent

## Sheet: Fig 3d
ConMO	2G4MO	2G4MO+mRNA
83.112	32.773	32.762
95.82	24.624	41.759
81.724	18.924	36.741
93.583	15.357	39.135
78.769	14.979	43.754
68.164	15.271	36.963
72.128	31.558	38.814
81.582	15.06	42.188
88.376	17.632	54.896
84.618	16.325	49.262
85.745	20.185	45.847
73.298	18.094	47.829
58.296	16.618	46.874
72.597	12.3	49.574
94.267	10.91	50.29
90.358	12.19	45.993
68.305	12.334	37.664
72.549	11.73	40.646
73.971	27.347	53.536
64.146	38.945	48.022
40.702	3.305	61.311
74.391	4.045	64.424
73.639	2.104	56.546
80.693	4.486	45.563
85.308	5.082	25.441
63.02	4.779	51.597
68.675	3.824	62.081
70.45	6.571	64.07
62.203	6.042	62.08
73.494	6.204	56.029
75.016	6.013	54.587
67.129	5.787	58.804
61.887	4.831	58.27
55.978	5.225	58.621
58.547	5.062	56.419
69.407	5.665	60.55
75.436	5.447	48.942
74.646	7.025	48.548
63.856	7.861	48.905
47.387	4.01	53.807
70.359	5.522	58.547
54.098	8.47	44.415
47.816	9.311	45.232
100.07	11.478	42.964
107.682	11.219	66.352
87.162	10.627	71.086
83.604	10.606	67.771
80.916	10.213	71.281
83.543	17.906	62.755
98.279	16.898	48.211
104.664	15.09	61.663
78.809	13.449	72.147
93.101	11.187	74.899
88.278	5.489	79.862
54.52	3.059	70.204
80.334	4.755	67.112
99.391	5.769	68.601
43.309	5.917	71.318
65.953	15.447	64.224
91.808	11.661	52.033
81.351	13.968	42.354
106.053	9.334	56.175
114.939	8.19	60.749
109.076	15.015	58.546
104.496	6.091	51.929
56.475	11.422	62.718
92.011	11.404	67.082
111.484	13.111	44.053
97.565	16.423	58.292
87.187	20.943	74.4
107.329	21.319	60.012
90.704	20.488	54.361
82.169	23.601	30.427

## Sheet: Fig 3f
ConMO	2G4MO
44.85	26.232
59.016	35.11
58.077	38.913
57.902	65.855
44.306	62.352
27.743	66.834
33.036	46.76
42.071	64.129
57.192	63.38
71.15	54.903
63.143	44.412
64.929	60.103
64.288	74.291
53.152	50.293
57.742	29.626
57.196	38.785
55.219	54.45
29.79	46.418
46.036	56.42
61.939	49.135
69.583	47.373
59.368	65.903
50.735	67.21
49.126	56.41
64.818	39.848
55.267	52.958
57.819	59.365
40.706	70.565
45.464	65.868
42.032	27.626
46.784	55.381
48.179	62.522
52.019	62.969
43.495	54.73
44.718	65.433
36.812	55.227
35.258	69.096
43.249	72.167
49.872	53.003
48.976	60.884
53.783	63.69
65.119	49.439
53.767	55.881
36.902	53.044
30.747	36.474
42.889	53.203
65.826	56.134
51.554	49.179
48.633	40.732
37.833	49.638

## Sheet: Fig 4b
conMO				percent				2G4MO				percent				2G4MO+mRNA				percent
basal body	cep164 intact	cep164 partial	cep164 no					basal body	cep164 intact	cep164 partial	cep164 no					basal body	cep164 intact	cep164 partial	cep164 no
100	99	1	0	99	1	0		85	4	70	11	4.70588	82.3529	12.9412		125	105	19	1	84	15.2	0.8
99	97	2	0	97.9798	2.0202	0		68	5	50	13	7.35294	73.5294	19.1176		107	99	7	1	92.5234	6.54206	0.934579
90	89	1	0	98.8889	1.11111	0		75	0	55	20	0	73.3333	26.6667		94	89	5	0	94.6809	5.31915	0
91	89	2	0	97.8022	2.1978	0		89	0	70	19	0	78.6517	21.3483		89	80	9	0	89.8876	10.1124	0
121	117	4	0	96.6942	3.30579	0		83	0	50	33	0	60.241	39.759		120	100	17	3	83.3333	14.1667	2.5
103	99	4	0	96.1165	3.8835	0		55	0	51	4	0	92.7273	7.27273		99	90	9	0	90.9091	9.09091	0
118	110	8	0	93.2203	6.77966	0		90	1	80	9	1.11111	88.8889	10		101	90	11	0	89.1089	10.8911	0
106	101	4	1	95.283	3.77358	0.943396		68	0	50	18	0	73.5294	26.4706		78	60	14	4	76.9231	17.9487	5.12821
100	96	3	1	96	3	1		94	2	57	35	2.12766	60.6383	37.234		68	55	12	1	80.8824	17.6471	1.47059
105	96	8	1	91.4286	7.61905	0.952381		90	0	70	20	0	77.7778	22.2222		95	80	15	0	84.2105	15.7895	0
125	115	10	0	92	8	0		78	1	56	22	1.28205	71.7949	28.2051		109	95	13	1	87.156	11.9266	0.917431
110	105	5	0	95.4545	4.54545	0		101	4	80	17	3.9604	79.2079	16.8317		96	90	6	0	93.75	6.25	0
98	89	9	1	90.8163	9.18367	1.02041		105	12	90	13	11.4286	85.7143	12.381		80	56	22	2	70	27.5	2.5
94	90	4	0	95.7447	4.25532	0		93	0	69	24	0	74.1935	25.8065		111	99	12	0	89.1892	10.8108	0
108	101	7	0	93.5185	6.48148	0		78	0	60	18	0	76.9231	23.0769		109	105	4	0	96.3303	3.66972	0
120	111	9	0	92.5	7.5	0		99	6	80	13	6.06061	80.8081	13.1313		88	60	28	0	68.1818	31.8182	0
116	108	8	0	93.1034	6.89655	0		84	1	66	17	1.19048	78.5714	20.2381		93	78	15	0	83.871	16.129	0
130	124	6	0	95.3846	4.61538	0		110	5	90	15	4.54545	81.8182	13.6364		117	99	17	0	84.6154	14.5299	0
113	104	9	0	92.0354	7.9646	0		96	4	73	19	4.16667	76.0417	19.7917		95	79	15	1	83.1579	15.7895	1.05263
105	100	5	0	95.2381	4.7619	0		88	0	56	32	0	63.6364	36.3636		80	55	20	5	68.75	25	6.25
avrg				94.9105	4.94475	0.195809						2.39659	76.519	21.6247						84.573	14.3066	1.07767
STDEV				2.48271	2.46812	0.402063						3.17234	8.39059	9.10302						8.31239	7.33248	1.78088

## Sheet: Fig 5e
ConMO	2g4MO	2g4MO+WT	2g4MO+ΔN	2g4MO+ΔRBD	2g4MO+ΔC
12.891	2.796	7.899	9.248	3.028	4.27
14.247	1.095	14.839	7.909	3.141	5.094
10.452	2.924	7.677	10.352	1.029	2.555
10.002	1.856	9.093	11.565	3.043	2.253
12.577	2.656	9.285	4.87	3.816	2.811
9.082	2.559	6.438	4.127	3.892	2.459
11.731	2.821	5.725	6.404	3.251	1.113
12.27	2.484	7.681	11.864	4.753	4.983
8.28	2.602	10.406	9.176	8.65	2.361
10.794	2.885	11.501	7.374	8.766	0.26
16.94	1.277	10.539	7.337	8.738	1.694
16.792	2.489	8.276	8.067	6.457	2.939
11.996	1.891	7.839	11.27	3.858	2.695
7.584	3.607	5.69	13.755	3.156	1.879
6.938	3.363	7.663	8.23	3.145	1.879
11.344	2.281	7.18	3.327	1.245	3.043
10.581	1.477	12.141	5.416	3.69	5.15
7.2	0.736	7.845	5.416	5.844	3.932
7.733	1.553	8.466	4.616	5.12	2.536
8.801	1.142	6.853	2.162	6.322	3.483
8.801	1.654	8.308	7.009	2.248	3.141
6.776	3.155	11.434	7.149	2.525	2.502
7.578	0.966	9.586	10.671	4.585	2.566
9.929	0.81	9.548	9.221	5.002	3.055
9.904	3.376	9.269	6.699	4.53	3.386
7.743	3.588	9.157	5.693	3.792	4.724
6.65	4.618	6.608	10.54	1.917	5.092
14.251	4.107	5.961	8.808	2.351	3.312
13.712	3.065	13.156	8.284	2.454	3.657
9.376	3.971	5.113	8.705	2.333	4.845
7.701	5.37	4.11	8.705	2.432	0.611
8.527	3.28	5.854	7.251	2.414	2.469
10.005	5.672	9.674	9.043	2.69	4.15
10.976	2.033	9.436	10.506	4.405	1.19
8.729	4.447	7.612	5.893	4.573	3.459
8.818	3.71	9.656	8.684	3.208	3.459
11.617	5.307	8.252	7.352	1.096	3.953
12.371	3.795	13.252	6.123	1.842	3.407
10.737	3.566	6.056	5.561	1.715	3.317
10.011	4.022	4.056	13.87	2.089	3.317
9.918	4.103	9.441	6.319	2.714	2.143
9.754	4.573	9.508	4.14	2.304	1.976
8.766	3.066	10.194	9.856	1.057	1.691
7.697	3.133	9.126	11.34	2.207	2.595
7.637	3.207	10.645	8.71	1.707	2.91
6.325	3.961	8.882	8.71	3.127	3.336
6.288	3.71	10.889	8.208	1.624	3.309
5.426	3.859	12.949	7.492	3.128	1.948
10.549	4.287	8.094	5.787	2.072	1.836
11.043	4.287	7.105	5.787	1.309	1.146

## Sheet: Fig 5f
ConMO	2g4MO	2g4MO+WT	2g4MO+ΔN	2g4MO+ΔRBD	2g4MO+ΔC
62.992	13.184	61.916	48.705	15.633	5.905
53.259	12.488	67.986	48.213	17.157	6.275
50.326	6.58	63.826	51.091	17.485	6.392
39.461	8.115	52.708	48.773	15.156	6.315
45.919	6.023	42.055	53.029	26.461	6.989
46.428	20.46	43.268	57.636	25.003	4.97
66.545	30.196	57.643	58.935	24.727	12.69
57.078	11.292	39.65	49.398	21.779	12.261
50.161	6.538	56.925	43.414	26.062	11.426
53.891	7.082	65.519	43.421	26.234	11.307
58.534	5.642	47.235	33.341	29.016	5.928
55.994	11.084	45.782	20.664	28.054	2.641
57.959	5.324	44.055	16.796	25.101	2.528
54.514	7.581	37.526	22.765	31.873	2.459
56.338	8.19	35.771	64.398	26.591	2.235
75.698	12.307	46.701	57.219	15.796	1.731
82.281	12.158	59.088	46.425	18.277	2.586
57.001	2.008	61.932	46.789	18.086	15.67
70.219	6.412	52.244	39.78	14.275	17.764
56.738	11.72	42.648	49.793	20.821	19.518
54.973	9.964	17.436	40.569	17.25	12.465
72.584	10.994	68.592	42.716	19.744	11.399
70.67	8.319	27.496	45.489	15.595	12.557
60.904	9.308	14.655	49.08	18.202	2.847
60.619	9.359	27.484	47.847	18.487	3.158
56.244	8.135	17.373	50.198	19.582	2.865
56.689	9.002	48.45	43.749	14.915	1.059
54.793	2.997	40.062	32.904	15.58	8.493
51.794	2.242	20.155	53.921	16.642	10.196
60.152	2.04	40.612	45.039	19.193	5.033
65.218	2.307	50.151	45.412	14.399	5.547
65.589	2.131	29.448	40.542	1.694	3.298
57.017	3.042	26.463	33.608	21.661	3.137
60.175	11.681	49.533	41.272	19.226	2.728
64.234	2.443	31.189	40.237	22.222	2.899
55.641	6.498	46.73	60.355	18.851	3.366
76.08	8.236	48.972	35.584	14.058	2.92
66.049	13.948	38.972	38.637	17.122	5.476
58.862	14.866	48.972	22.377	29.302	4.935
55.033	14.648	38.972	14.715	12.519	4.66
77.24	1.212	28.972	16.452	12.409	1.103
69.779	1.502	31.314	14.476	16.323	0.937
84.529	3.497	41.192	24.192	5.496	8.444
67.511	9.175	45.003	2.426	5.406	8.753
49.656	6.403	44.144	11.696	4.893	12.108
60.952	6.758	7.202	42.739	9.245	10.396
57.597	8.599	39.149	33.124	16.198	4.8
71.877	6.725	17.154	31.935	5.633	3.402
63.812	4.156	15.333	26.64	7.183	2.449
56.16	12.044	30.338	41.037	6.737	2.921

## Sheet: Fig 5i
conMO	2G4MO	2G4MO+WT	2G4MO+ΔN	2G4MO+ΔRBD	2G4MO+ΔC
91.083	46.079	71.386	82.676	44.057	58.629
83.23	32.583	67.666	60.41	24.168	54.42
82.319	40.368	72.476	80.162	24.692	34.834
84.4	47.347	59.562	63.965	37.176	24.855
87.428	19.34	59.48	74.275	26.934	23.798
76.665	27.333	74.503	86.681	34.317	38.277
65.539	30.014	68.517	63.553	37.473	47.543
72.966	35.166	71.045	67.464	41.771	31.58
80.854	31.284	79.254	65.014	26.417	21.133
91.111	47.747	92.295	86.442	15.397	31.466
91.594	48.356	94.22	76.44	19.254	32.38
93.539	27.568	77.56	76.586	17.201	32.518
86.675	28.318	80.066	70.748	27.476	19.737
82.599	36.468	89.518	68.385	36.169	20.638
79.202	43.744	87.665	70.017	25.316	17.775
64.018	24.971	73.991	64.47	37.04	37.593
70.855	23.101	80.705	86.859	42.268	39.014
63.586	57.219	78.25	81.281	34.282	42.752
65.165	29.678	77.987	71.801	34.029	60.489
67.444	28.564	83.708	78.137	40.73	39.229
65.207	44.356	71.167	52.498	30.482	42.46
76.179	25.991	67.414	68.855	32.594	41.517
92.997	24.993	42.108	77.83	48.229	28.481
87.503	49.7	55.607	79.699	54.239	26.78
87.053	61.54	73.774	57.41	43.549	34.97
73.028	38.618	58.257	82.214	36.258	38.204
92.734	48.526	66.951	80.126	43.473	37.193
86.982	49.784	76.286	52.18	51.636	35.999
82.151	25.552	73.317	63.347	33.884	41.743
94.494	34.041	74.878	98.134	28.153	34.913
84.65	45.732	75.471	79.926	52.499	33.995
81.266	36.541	70.054	77.875	55.703	35.293
88.388	32.506	86.716	74.532	41.924	22.488
80.218	30.666	84.55	40.862	48.796	17.53
77.664	28.259	91.554	84.766	34.589	14.097
84.107	34.231	97.418	68.694	24.457	16.923
71.829	47.256	96.141	77.109	34.175	28.456
80.797	38.042	83.525	65.601	49.613	42.589
81.731	22.755	77.879	67.427	58.643	22.941
70.011	9.492	86.208	81.413	44.239	38.598
72.059	17.573	89.888	74.642	51.053	41.137
72.036	16.167	98.84	54.947	39.451	39.694
66.611	12.486	60.615	78.657	53.186	42.958
61.275	14.58	74.803	83.692	54.366	39.013
65.181	31.266	67.458	70.056	56.674	42.933
64.398	30.44	66.572	63.126	51.761	30.982

## Sheet: Supp Fig 1e
ConMO_uninject	ConMO_inject	2G4MO_uninject	2G4MO_inject
40	33	24	13
31	30	35	15
37	30	33	12
35	41	34	16
33	35	29	22
34	37	32	8
27	32	35	12
26	30	30	11
34	29	35	13
41	35	29	7
39	36	39	11
27	35	37	20
29	24	30	19
35	31	35	15
42	45	33	17
36	43	35	5
30	37	38	13
31	36	28	10
40	44	27	7
32	26	35	12
41	39	38	17
33	41	28	10
38	29	41	7
34	30	34	15
30	27	37	9
35	38	35	17
26	34	39	6
25	29	34	15
37	31	35	16
35	31	32	13
40	37	30	11
42	36	36	8
35	40	27	9
37	31	29	10
29	34	30	8
24	33	39	12
37	36	37	9
46	35	34	7
34	31	38	15
38	38	36	11

[truncated: 3 more sheets: Supp Fig 2a, Supp Fig 2b, Supp Fig 5c]
